# Supplementary material for: Health assessment of innovative ecological rainforest in pharmaceutical industry: Case study of Zhejiang, China
Source: PLoS One. 2023 Feb 10;18(2):e0281398. doi: 10.1371/journal.pone.0281398 (PMC9916564; doi:10.1371/journal.pone.0281398)
Supplement: S1 Data — (XLSX) [file pone.0281398.s001.xlsx]

## Sheet: data sources
Primary indictor	Secondary indicator	Tertiary indicator	data sources
Innovative SubjectA	VitalityA1	Sales in Pharmaceutical Industry A11	China Statistical Yearbook on High Technology
		Profit in Pharmaceutical Industry A12	China Statistical Yearbook on High Technology
		No. of Patent Application by Pharmaceutical Industry A13	China Statistical Yearbook on High Technology
		Sales of New Product A14	China Statistical Yearbook on High Technology
	Organizational StructureA2	No. of R&D Institutions A21	China Statistical Yearbook on High Technology
		No. of Higher-Education Institutions A22	Zhejiang Statistical Yearbook
		Year-end Deposits in Financial Institution A23	Zhejiang Statistical Yearbook
		No. of Law Firm A24	Zhejiang Statistical Yearbook
	ResilienceA3	No. of Pharmaceutical Manufacturing Enterprises A31	China Statistical Yearbook on High Technology
		Average No. of Employees A32	China Statistical Yearbook on High Technology
		No. of R&D Employees in the Pharmaceutical Industry A33	China Statistical Yearbook on High Technology
		R&D Funding A34	China Statistical Yearbook on High Technology
		No. of University Students Enrolled A35	Zhejiang Statistical Yearbook
		No. of Postgraduate Students Enrolled A36	Zhejiang Statistical Yearbook
Innovative EnvironmentB	Economic EnvironmentB1	Total Import and Export B11	Zhejiang Statistical Yearbook
		Actual Utilization of Foreign Capital B12	Zhejiang Statistical Yearbook
		GDP per capita B13	Zhejiang Statistical Yearbook
	Political EnvironmentB2	Government Fixed Asset Investment B21	Zhejiang Statistical Yearbook
		Government Expenditure on Research and Experimental Development B22	Zhejiang Statistical Yearbook
	Eco-physical EnvironmentB3	Greenery Coverage in Urban Area B31	Zhejiang Statistical Yearbook
		Highway Mileage B32	Zhejiang Statistical Yearbook
		Railway Mileage B33	Zhejiang Statistical Yearbook
		Internet Penetration RateB34	Internet Development Report of Zhejiang Province
		Mobile Phone Penetration Rate B35	Zhejiang Statistical Yearbook
	Cultural EnvironmentB4	No. of Public Libraries B41	Zhejiang Statistical Yearbook
		No. of books in Public Libraries B42	Zhejiang Statistical Yearbook
		Turnover in Technology Market B43	China Statistical Yearbook

## Sheet: underlying data
year	A11	A12	A13	A14	A21	A22	A23	A24	A31	A32	A33	A34	A35	A36	B11	B12	B13	B21	B22	B31	B32	B33	B34	B35	B41	B42	B43
2011	820.79	107.139	958	2374339	240	104	60893.1	957	385	114336	21569.4	407859	95.9	5.18	3093.78	153.98	58398	14077.2	14101.2	11.91	111776	1765	56.1	105.2	97	3964	71.9
2012	939.1	110.1	1260	2799187	285	105	66679.1	1021	403	124022	23319	529655	98.7	5.44	3124.03	162.23	62856	17096	27728	13.89	113550	1765	59	117.2	97	4539	81.31
2013	1009.18	108.746	1365	3.70474e+06	282	106	73732.4	1072	462	131144	25233.8	570437	101.7	5.78	3357.89	141.59	68036	20194.1	23727.7	14.45	115426	2031	60.8	128.7	98	5165	81.5
2014	1092.46	131.675	1451	4.15324e+06	307	108	79241.9	1158	431	126921	26933	614824	103.9	6.05	3550.49	157.97	72730	23554.8	27466	14.96	116367	2310	62.9	134.6	98	5634	87.25
2015	1158.12	135.52	1580	4.49506e+06	302	108	90301.6	1269	448	131462	28455	694027	105.5	6.35	3461.02	169.6	78768	26664.7	29093	15.52	118015	2527	65.3	135.6	100	6250	98.1
2016	1248.64	190.439	1875	5.09241e+06	326	108	99530.3	1348	439	135355	27612.3	745994	106.3	6.72	3343.69	175.77	84921	29571	29135	17.22	119053	2540	65.6	130.4	102	6969	198.37
2017	1340.82	208.22	2048	5.5944e+06	307	108	107321	1465	435	136141	28578.2	879762	107.7	7.44	3787.77	179.02	93186	31126	32284.5	17.78	120010	2587	70.8	135.8	101	7813	324.73
2018	1433	226	2221	6.09638e+06	287	109	116513	1518	430	136927	29544	1013530	110.2	8.25	4306.88	186.39	101813	31127.1	35434	18.69	120662	2777	79.2	148.6	103	8608	590.66
2019	1547.57	231.319	2939	6.82241e+06	336	109	131299	1572	456	141956	33166.8	1.12703e+06	116.7	9.24	4470.27	135.59	107624	34270.9	49601.5	19.19	121813	2805	80.9	152.3	103	9433	888.01
